# Supplementary material for: An aberrant phase transition of stress granules triggered by misfolded protein and prevented by chaperone function
Source: EMBO J. 2017 Apr 4;36(12):1669–87. doi: 10.15252/embj.201695957 (PMC5470046; doi:10.15252/embj.201695957)
Supplement: Supplementary file 6 — Movie EV4 [file EMBJ-36-1669-s006.zip]

Archive with 3 entries (2 files):
- MovieEV4/
- MovieEV4/MovieEV4.avi
- MovieEV4/MovieEV4.rtf
